# Supplementary material for: Determining the Molecular Background of Endometrial Receptivity in Adenomyosis
Source: Biomolecules. 2020 Sep 11;10(9):1311. doi: 10.3390/biom10091311 (PMC7563201; doi:10.3390/biom10091311)
Supplement: Supplementary file 1 [file biomolecules-10-01311-s001.zip]

Archive with 3 entries (3 files):
- Supplementary Figure S1_ Workflow of PPIN clustering.pdf
- Supplementary Figure S1_GSEA after PPIN clustering.xlsx
- Supplementary Figure S2_GSEA for overlapping pathways.xlsx
